# Supplementary material for: A Novel Preanalytical Strategy Enabling Application of a Colorimetric Nanoaptasensor for On-Site Detection of AFB1 in Cattle Feed
Source: Sensors (Basel). 2022 Nov 29;22(23):9280. doi: 10.3390/s22239280 (PMC9735511; doi:10.3390/s22239280)
Supplement: Supplementary file 1 [file sensors-22-09280-s001.zip]

Archive with 1 entries (1 files):
- sensors-1992017-supplementary.pdf
